# Supplementary material for: Novel Biobased Double Crystalline Poly(butylene succinate)-b-poly(butylene 2,5-thiophenedicarboxylate) Multiblock Copolymers with Excellent Thermal and Mechanical Properties and Enhanced Crystallization Behavior
Source: Polymers (Basel). 2025 Feb 8;17(4):450. doi: 10.3390/polym17040450 (PMC11859257; doi:10.3390/polym17040450)
Supplement: Supplementary file 1 [file polymers-17-00450-s001.zip]

Archive with 1 entries (1 files):
- polymers-3433372-supplementary.pdf
